# Supplementary material for: Brassinolide Alleviates Maize Silk Growth Under Water Deficit by Reprogramming Sugar Metabolism and Enhancing Antioxidant Defense
Source: Plants (Basel). 2026 Jan 3;15(1):139. doi: 10.3390/plants15010139 (PMC12787882; doi:10.3390/plants15010139)
Supplement: Supplementary file 1 [file plants-15-00139-s001.zip]

Archive with 1 entries (1 files):
- plants-4009283-supplementary.pdf
